# Supplementary material for: Baseline Anti-SARS-CoV-2 IgG and Protection from Symptomatic Infection: Post Hoc Analysis of the SCTV01E Phase 3 Randomized Trial
Source: Vaccines (Basel). 2025 Sep 19;13(9):984. doi: 10.3390/vaccines13090984 (PMC12474267; doi:10.3390/vaccines13090984)
Supplement: Supplementary file 1 [file vaccines-13-00984-s001.zip]

Archive with 1 entries (1 files):
- vaccines-3846326-supplementary.pdf
